# Supplementary material for: Dog-Owner Attachment Is Associated With Oxytocin Receptor Gene Polymorphisms in Both Parties. A Comparative Study on Austrian and Hungarian Border Collies
Source: Front Psychol. 2018 Apr 5;9:435. doi: 10.3389/fpsyg.2018.00435 (PMC5895926; doi:10.3389/fpsyg.2018.00435)
Supplement: Supplementary file 4 [file DataSheet4.xlsx]

## Sheet: raw data
ID	Country	Sex	Neutered	Age	Attachment	Anxiety	Acceptance	-213AG	-94TC	-76AG	rs1042778	rs2254298	rs53576	BFI_extraverted	BFI_agreeable	BFI_conscientious	BFI_neurotic	BFI_open	bond-related anxiety	bond-related avoidance	pet-related avoidance	pet-related anxiety
1	AU	male	yes	2.02	4	1	1	GG	CT	GG	N/A	N/A	N/A	N/A	N/A	N/A	N/A	N/A	N/A	N/A	N/A	N/A
2	AU	female	yes	4.38	3	-1	5	GG	CT	GG	N/A	N/A	N/A	N/A	N/A	N/A	N/A	N/A	N/A	N/A	N/A	N/A
3	AU	male	yes	8.13	1	-1	6	GG	CT	GG	N/A	N/A	N/A	3.88	4.22	3.56	2.13	2.8	1.93	4.23	3.23	3.64
4	AU	female	no	1.93	5	0	10	GG	CT	GG	CC	CT	CC	1.75	2.89	4.33	3.13	3.8	2.08	3.68	2.98	4
5	AU	female	no	1.91	7	0	6	AG	CT	GG	N/A	CT	CT	3.63	3.78	4.22	1.88	3.9	2.06	3.75	3.21	3.7
6	AU	female	yes	2.11	6	-1	4	GG	CT	CG	N/A	CC	CT	N/A	N/A	N/A	N/A	N/A	N/A	N/A	N/A	N/A
7	AU	male	no	1.91	3	0	8	GG	CT	N/A	AC	CC	CC	N/A	N/A	N/A	N/A	N/A	N/A	N/A	N/A	N/A
8	AU	male	yes	5.04	5	-1	7	GG	TT	GG	AA	N/A	TT	N/A	N/A	N/A	N/A	N/A	N/A	N/A	N/A	N/A
9	AU	male	N/A	4.46	6	4	4	GG	CT	CG	AA	CC	N/A	3.88	4.22	3.56	2.13	2.8	1.74	4.56	3.72	3.06
10	AU	female	no	1.32	9	1	3	GG	CT	GG	N/A	N/A	N/A	N/A	N/A	N/A	N/A	N/A	N/A	N/A	N/A	N/A
11	AU	male	yes	11.04	8	4	6	AG	CT	N/A	AC	CC	CC	N/A	N/A	N/A	N/A	N/A	N/A	N/A	N/A	N/A
12	AU	male	no	0.55	6	2	6	AG	CT	CC	N/A	N/A	N/A	4.13	4.11	5	1.63	3.7	N/A	N/A	N/A	N/A
13	AU	female	no	1.95	6	0	7	AG	CT	CG	N/A	N/A	N/A	N/A	N/A	N/A	N/A	N/A	N/A	N/A	N/A	N/A
14	AU	female	no	1.36	7	0	4	GG	CC	CG	N/A	N/A	N/A	4.63	3.56	4.89	3	4.4	2.23	3.99	3.49	3.53
15	AU	male	N/A	5.53	4	-1	11	N/A	N/A	N/A	N/A	N/A	N/A	3.13	2.44	4.11	1.75	2.5	1.71	4.37	2.85	2.87
16	AU	male	no	1.7	1	-1	7	GG	TT	GG	AC	N/A	CC	N/A	N/A	N/A	N/A	N/A	N/A	N/A	N/A	N/A
17	AU	female	yes	2.43	5	0	8	GG	TT	GG	AA	N/A	TT	N/A	N/A	N/A	N/A	N/A	N/A	N/A	N/A	N/A
18	AU	female	yes	2.99	3	0	8	GG	TT	GG	AA	CC	N/A	3.63	4	4.67	2.5	3.7	1.96	3.88	3.13	3.42
19	AU	female	yes	0.83	6	1	10	GG	CT	CG	AC	CT	CC	3.75	3.78	3	1.88	3.9	2.22	3.69	2.97	3.88
20	AU	female	no	1.06	10	4	10	AG	CT	CG	N/A	N/A	N/A	N/A	N/A	N/A	N/A	N/A	N/A	N/A	N/A	N/A
21	AU	male	yes	5.48	4	-1	8	GG	TT	GG	N/A	N/A	N/A	4	3.44	4.11	2.75	3.4	1.75	4.48	3.46	2.66
22	AU	male	no	1.48	6	0	9	AG	CT	CG	AC	CC	CC	3.88	4.22	3.56	2.13	2.8	1.74	4.34	N/A	N/A
23	AU	male	yes	0.57	9	4	2	AG	TT	GG	AC	CC	CC	N/A	N/A	N/A	N/A	N/A	N/A	N/A	N/A	N/A
24	AU	female	no	1.31	6	4	6	GG	TT	GG	AA	N/A	TT	N/A	N/A	N/A	N/A	N/A	N/A	N/A	N/A	N/A
25	AU	female	yes	2.78	7	3	2	GG	TT	GG	AA	CC	CT	4.13	4.89	4	2.63	3.4	2.04	4.18	3.67	3.49
26	AU	female	N/A	N/A	9	2	6	GG	TT	GG	AC	CC	TT	3.75	3.56	4.22	3.25	3.6	2.11	3.72	3.49	3.64
27	AU	male	no	1.65	6	2	9	GG	CT	CG	N/A	N/A	N/A	N/A	N/A	N/A	N/A	N/A	N/A	N/A	N/A	N/A
28	AU	female	no	1.5	6	-1	6	GG	TT	GG	N/A	N/A	N/A	4	3.44	4.11	2.75	3.4	1.69	4.54	N/A	N/A
29	AU	male	yes	7.54	3	7	7	GG	CT	GG	N/A	N/A	N/A	N/A	N/A	N/A	N/A	N/A	N/A	N/A	N/A	N/A
30	AU	female	no	4.79	7	4	6	GG	CT	GG	N/A	N/A	N/A	4.13	3.56	4	3	3.4	2.3	3.65	3.01	3.7
31	AU	female	no	2.58	7	3	9	AG	CC	CC	N/A	N/A	N/A	3.88	4.22	3.56	2.13	2.8	2.16	3.5	2.97	3.94
32	AU	female	no	0.51	9	2	7	GG	TT	GG	N/A	N/A	N/A	N/A	N/A	N/A	N/A	N/A	N/A	N/A	N/A	N/A
33	AU	male	yes	8.73	5	3	8	AG	CT	CC	N/A	N/A	N/A	N/A	N/A	N/A	N/A	N/A	N/A	N/A	N/A	N/A
34	AU	female	no	4.08	6	3	9	GG	CT	GG	N/A	N/A	N/A	N/A	N/A	N/A	N/A	N/A	N/A	N/A	N/A	N/A
35	AU	male	no	1.93	7	3	8	AA	CT	CG	AA	CC	N/A	3.63	4	4.67	2.5	3.7	2.15	3.63	3.06	3.54
36	AU	male	no	1.51	4	-1	7	AA	CT	CC	AA	N/A	CC	4.38	3.67	4.33	1.38	2.3	2.09	3.88	2.97	3.81
37	AU	female	yes	0.6	2	0	5	GG	CT	CC	N/A	N/A	N/A	3.88	4.22	3.56	2.13	2.8	N/A	N/A	N/A	N/A
38	AU	female	yes	8.97	5	2	8	GG	CT	GG	N/A	N/A	N/A	3.13	2.44	4.11	1.75	2.5	1.82	4.26	N/A	N/A
39	AU	female	no	0.75	7	2	9	AG	CC	GG	CC	CC	CC	N/A	N/A	N/A	N/A	N/A	1.62	3.5	2.06	4.99
40	AU	male	yes	5.99	9	0	10	GG	CT	GG	AC	CC	CC	N/A	N/A	N/A	N/A	N/A	N/A	N/A	N/A	N/A
41	AU	male	no	1.53	6	2	10	AG	CT	GG	N/A	N/A	N/A	3.88	3.44	3.67	2.75	3.5	N/A	N/A	N/A	N/A
42	AU	male	yes	5.57	9	3	8	N/A	N/A	CC	N/A	N/A	N/A	3.13	2.44	4.11	1.75	2.5	1.76	4.15	3.01	3.13
43	AU	female	yes	10.66	6	0	5	GG	CT	GG	N/A	N/A	N/A	N/A	N/A	N/A	N/A	N/A	N/A	N/A	N/A	N/A
44	AU	female	no	2.11	9	2	0	GG	TT	GG	AC	CC	CC	3.88	4.22	3.56	2.13	2.8	1.85	4.89	N/A	N/A
45	AU	female	yes	2.8	8	3	6	AG	CC	CG	CC	CT	CT	3.88	3.78	4.78	2.5	3.6	1.79	4.35	3.74	2.82
46	AU	female	no	0.39	8	0	8	GG	CT	GG	AC	CC	TT	3.25	3.11	3.67	2.25	2.7	1.76	4.27	N/A	N/A
47	AU	female	no	1.88	9	4	4	GG	CT	CG	N/A	CC	N/A	4.38	3.67	4.67	1.75	4.1	2.32	3.84	3.33	3.55
48	AU	female	yes	8.15	5	2	9	GG	TT	N/A	N/A	N/A	N/A	3.13	2.44	4.11	1.75	2.5	2.07	3.78	2.95	4.15
49	AU	male	N/A	3.99	9	6	2	AA	CC	CC	AA	CC	N/A	3.88	4.22	3.56	2.13	2.8	1.9	4.51	3.98	3.21
50	AU	female	yes	7	5	0	10	GG	TT	CG	AC	CC	CC	N/A	N/A	N/A	N/A	N/A	1.55	3.62	1.99	4.97
51	AU	male	no	6.56	8	2	6	AG	CT	CG	AA	N/A	CC	4.38	3.67	4.33	1.38	2.3	2.01	3.79	3.07	3.77
52	AU	female	no	0.49	5	-1	9	GG	TT	GG	N/A	N/A	N/A	N/A	N/A	N/A	N/A	N/A	N/A	N/A	N/A	N/A
53	AU	female	no	0.67	10	2	6	GG	CT	GG	AA	CC	CT	4.13	4.56	4.78	2.13	4.4	2.24	3.7	3.45	3.69
54	AU	male	no	1.47	8	1	5	GG	TT	GG	N/A	N/A	N/A	3.75	3.78	4.44	2.25	3.1	2.03	3.83	3.43	3.61
55	AU	male	N/A	9.33	5	4	9	AG	CT	CG	AA	CC	N/A	3.88	4.22	3.56	2.13	2.8	1.9	4.23	3.39	2.96
56	AU	female	yes	5.87	3	1	3	GG	TT	GG	N/A	N/A	N/A	3.88	4.22	3.56	2.13	2.8	N/A	N/A	4.22	3.71
57	AU	male	no	1.74	9	4	5	GG	TT	GG	CC	CT	CT	3	3.78	3.89	2.38	3.6	2.16	3.74	3.23	3.82
58	AU	male	no	9.14	5	1	6	GG	CC	CG	N/A	N/A	N/A	3.5	3.78	3.33	2	3.3	N/A	N/A	N/A	N/A
59	AU	male	no	2.34	2	-1	8	GG	CT	CG	N/A	N/A	N/A	3.13	2.44	4.11	1.75	2.5	1.6	4.59	N/A	N/A
60	AU	male	N/A	1.58	4	2	9	N/A	CT	N/A	AA	CC	N/A	3.88	4.22	3.56	2.13	2.8	1.62	4.45	3.36	2.8
61	AU	female	N/A	2.3	7	5	6	AA	CC	CC	AA	CC	N/A	3.88	4.22	3.56	2.13	2.8	1.74	4.34	3.75	2.81
62	AU	male	no	6.28	6	2	10	GG	CT	GG	AC	CC	TT	3.25	3.11	3.67	2.25	2.7	1.81	4.27	3.14	3.02
63	AU	male	no	0.55	8	1	3	GG	CC	CC	N/A	N/A	N/A	N/A	N/A	N/A	N/A	N/A	N/A	N/A	N/A	N/A
64	AU	female	yes	7.39	5	-1	10	GG	CT	GG	N/A	N/A	N/A	N/A	N/A	N/A	N/A	N/A	N/A	N/A	N/A	N/A
65	AU	male	no	8.99	1	0	1	GG	CT	CG	AC	CC	CC	3.88	4.22	3.56	2.13	2.8	1.62	5.34	N/A	N/A
66	AU	male	no	8.51	5	0	4	GG	CT	GG	N/A	N/A	N/A	4.88	4.33	4.56	1	2.8	2.03	4.21	2.91	3.62
67	AU	male	no	0.58	8	2	7	GG	CT	CG	N/A	N/A	N/A	N/A	N/A	N/A	N/A	N/A	N/A	N/A	N/A	N/A
68	AU	female	no	7.27	6	0	9	GG	TT	GG	CC	CC	TT	N/A	N/A	N/A	N/A	N/A	0.76	4.33	2.58	4.1
69	AU	female	no	0.18	7	-1	9	AG	CC	CC	N/A	N/A	N/A	N/A	N/A	N/A	N/A	N/A	N/A	N/A	N/A	N/A
70	AU	female	no	1.45	7	2	10	GG	CT	GG	AC	CC	N/A	4.25	4.44	3.44	2.63	4.2	2.3	3.63	2.78	3.58
71	AU	male	no	0.6	8	2	9	GG	TT	GG	N/A	N/A	N/A	N/A	N/A	N/A	N/A	N/A	N/A	N/A	N/A	N/A
72	HU	male	no	3.63	8	0	3	GG	CT	CG	N/A	N/A	N/A	2.88	3.89	4.11	2.13	5	2.04	4.12	N/A	N/A
73	HU	female	yes	5.62	8	3	9	AG	CC	CC	AA	CC	CT	4	4.22	4.67	1.5	4.1	2.14	3.51	2.87	3.34
74	HU	female	yes	6.67	7	2	10	GG	CC	GG	N/A	N/A	N/A	4.38	3.78	4	3.25	4.1	2.34	3.5	2.95	3.51
75	HU	male	no	3.2	4	1	4	AG	CC	CG	N/A	N/A	N/A	3.5	3.33	3.89	3.13	3.5	2.15	4.09	3.48	3.77
76	HU	male	no	2.44	5	0	8	GG	TT	GG	N/A	N/A	N/A	4.75	3.78	4.44	2.38	4.6	2.39	3.74	N/A	N/A
77	HU	male	no	7.09	10	4	4	N/A	CT	GG	N/A	N/A	N/A	2.88	3.56	4.89	1.63	4.33	2.1	3.89	3.1	3.26
78	HU	female	yes	1.18	9	3	6	AA	CC	CG	AC	CC	CC	3.5	3.67	3.22	2.25	4.4	2.25	3.71	N/A	N/A
79	HU	female	no	4.41	6	1	8	GG	CT	CC	CC	CC	CT	4	3.22	3.67	1.38	3.7	2.15	3.77	N/A	N/A
80	HU	female	no	6.48	8	4	5	GG	TT	CC	CC	CT	CC	4	3.78	3.56	2.63	4.2	2.26	3.7	3.21	3.61
81	HU	female	no	6.9	10	2	3	GG	CC	GG	CC	CC	CT	4.75	3.56	3	2.25	3.4	2.01	4.08	N/A	N/A
82	HU	male	no	3.07	8	7	3	AA	CC	GG	AC	CC	CT	3.88	3.67	3.33	2.5	4.3	2.23	3.91	3.48	3.39
83	HU	male	no	5.11	8	5	9	AA	CC	CC	N/A	N/A	N/A	4.25	2.56	3.33	2.63	3.2	2.31	3.48	2.93	3.61
84	HU	male	no	3.31	10	2	1	AG	CT	GG	CC	CC	TT	3.38	4.56	4.22	1.75	3.9	N/A	N/A	4.28	3.25
85	HU	female	yes	14.05	4	-1	8	AG	CC	CG	CC	CC	TT	4.5	4.44	3.67	2.13	4	1.9	4.63	N/A	N/A
86	HU	male	no	2.07	6	3	9	GG	TT	GG	N/A	N/A	N/A	2.25	2.89	4	2.75	2.9	2.07	3.65	2.79	3.74
87	HU	N/A	N/A	N/A	8	6	8	AG	CT	GG	CC	CC	TT	4.5	4.44	3.67	2.13	4	2.07	4.13	N/A	N/A
88	HU	female	no	3.11	7	3	11	AG	CC	CC	AA	CC	TT	4.38	3.33	3.11	2.63	4.2	2.35	3.44	2.59	3.53
89	HU	female	no	1.17	9	5	3	GG	CT	CC	CC	CC	CC	4.13	3	2.44	2.25	3.9	2.05	3.76	N/A	N/A
90	HU	male	no	1.57	5	-1	8	GG	CC	CG	N/A	N/A	N/A	4.13	4	4.56	2.38	4.1	2.18	3.83	N/A	N/A
91	HU	female	no	2.87	5	1	8	GG	CT	GG	N/A	N/A	N/A	N/A	N/A	N/A	N/A	N/A	1.22	4.56	N/A	N/A
92	HU	female	yes	2.97	9	8	5	AA	CC	CC	N/A	N/A	N/A	N/A	N/A	N/A	N/A	N/A	1.44	4.17	N/A	N/A
93	HU	male	no	2.47	7	0	9	AG	CT	CG	N/A	N/A	N/A	3.13	2.67	3.67	3	3.6	2.03	3.56	2.79	3.55
94	HU	male	yes	12.27	7	0	7	GG	CT	CC	N/A	N/A	N/A	N/A	N/A	N/A	N/A	N/A	1.43	3.76	N/A	N/A
95	HU	female	no	1.45	9	4	7	AG	CC	GG	CC	CC	TT	3.38	4.56	4.22	1.75	3.9	N/A	N/A	N/A	N/A
96	HU	male	no	5.78	8	6	4	AG	CC	CG	N/A	N/A	N/A	3.88	3.11	3.67	2.5	4	2.22	3.82	N/A	N/A
97	HU	male	no	2.89	6	1	9	GG	CT	CG	N/A	N/A	N/A	4.13	2.89	3.56	4	3.6	2.19	3.49	N/A	N/A
98	HU	female	no	0.31	8	1	6	GG	TT	N/A	AA	CC	CC	2.63	3.56	3.67	3.13	3.2	2.06	3.86	3.39	3.94
99	HU	male	no	1.18	7	0	8	AG	TT	CG	CC	CC	CC	4.13	4.22	3.11	2.88	3.6	2.09	3.69	3.12	3.77
100	HU	male	no	2.98	10	3	0	AA	CC	CC	N/A	N/A	N/A	3.25	3	3.67	4.25	3.9	1.94	4.06	3.99	3.59
101	HU	female	yes	6.87	9	5	7	GG	CT	CG	AC	CC	CC	3.38	3.67	3.89	3.38	4.2	2.24	3.43	3.07	3.8
102	HU	female	no	2.94	8	5	9	GG	CT	GG	CC	CC	TT	3.5	3.44	4.11	2.63	3.9	2.26	3.32	3.01	3.7
103	HU	male	no	6.88	9	3	6	GG	CC	GG	CC	CC	CT	3	3.44	3.11	2.13	3.5	2.11	3.8	N/A	N/A
104	HU	female	yes	N/A	8	2	6	N/A	N/A	N/A	N/A	N/A	CT	N/A	N/A	N/A	N/A	N/A	N/A	N/A	N/A	N/A
105	HU	female	yes	6.85	8	8	6	GG	TT	GG	CC	CC	CC	3.25	3.89	3.44	3.63	3.4	2.24	3.46	3.75	4.1
106	HU	female	no	4.41	2	-1	8	GG	CT	GG	CC	CC	CT	4	3.22	3.67	1.38	3.7	1.94	3.99	2.81	3.42
107	HU	male	no	4.36	10	4	4	GG	TT	GG	AC	CC	CC	2	2.67	2.56	3	3	1.86	3.9	N/A	N/A
108	HU	male	no	3	2	-1	8	GG	CC	CC	CC	CC	CT	4	3.22	3.67	1.38	3.7	2.22	4.06	2.65	3.58
109	HU	female	yes	6.91	7	2	8	GG	TT	GG	N/A	N/A	N/A	N/A	N/A	N/A	N/A	N/A	1.41	3.72	N/A	N/A
110	HU	female	no	2.52	10	1	10	AG	CT	CG	N/A	N/A	N/A	3	4.11	4	1.5	3.7	2.31	3.46	2.8	3.54
111	HU	female	no	1.03	8	4	7	GG	CC	CG	CC	CC	CT	4.75	3.56	3	2.25	3.4	2.05	3.56	N/A	N/A
112	HU	female	no	8.29	6	7	3	GG	CT	CG	N/A	N/A	N/A	2.88	2.33	2.67	3.75	3.5	1.95	3.82	3.64	3.98
113	HU	male	yes	4.14	9	3	5	AA	CC	CC	N/A	N/A	N/A	3.38	4.11	3.78	2.13	3.6	1.99	3.64	N/A	N/A
114	HU	male	yes	8.88	9	1	6	GG	CT	GG	N/A	N/A	N/A	2.38	3	3.44	3.5	3.4	1.96	3.72	3.44	3.73
115	HU	male	yes	5.33	3	-1	7	N/A	N/A	N/A	N/A	N/A	N/A	2.38	3	3.44	3.5	3.4	1.97	4.16	N/A	N/A
116	HU	female	no	4.41	3	-1	7	GG	CT	GG	CC	CC	CT	4	3.22	3.67	1.38	3.7	1.98	4.1	2.96	3.45
117	HU	female	yes	8.31	7	5	8	AG	CC	CG	N/A	N/A	N/A	3.13	3.78	4.11	2.38	4.2	2.19	3.5	2.94	3.57
118	HU	female	no	6.48	7	1	4	AA	CC	GG	CC	CT	CC	4	3.78	3.56	2.63	4.2	2.22	3.97	3.6	3.61
119	HU	male	no	7.27	6	2	7	AG	CC	CG	N/A	N/A	N/A	3.63	3.78	3.78	2.5	3.9	2.28	3.81	3.16	3.53
120	HU	male	no	1.03	4	-1	10	GG	TT	GG	AC	CC	CC	N/A	N/A	N/A	N/A	N/A	1.61	3.75	N/A	N/A
121	HU	female	yes	7.33	8	2	10	AG	CT	CC	N/A	N/A	N/A	2.38	3	3.44	3.5	3.4	2.17	3.31	2.52	4.11
122	HU	male	no	8.31	6	3	4	GG	TT	GG	AC	CT	CC	N/A	N/A	N/A	N/A	N/A	1	3.92	N/A	N/A
123	HU	female	no	5.56	11	2	4	N/A	N/A	N/A	N/A	N/A	N/A	2.38	3	3.44	3.5	3.4	1.99	3.82	3.27	4.01
124	HU	male	no	4.1	6	1	9	GG	CC	GG	N/A	N/A	N/A	3.5	4	3.56	1.75	3.4	2.14	4.01	N/A	N/A
125	HU	N/A	N/A	N/A	8	3	9	GG	CT	CG	CC	CC	TT	4.5	4.44	3.67	2.13	4	1.95	4.24	N/A	N/A
126	HU	male	no	7.62	7	5	6	AG	CT	CC	AC	CC	CT	4	4.89	5	1.13	4.8	2.41	3.72	2.85	3.28
127	HU	female	no	8.97	6	2	7	AG	CC	N/A	AA	CT	CC	N/A	N/A	N/A	N/A	N/A	1.14	3.8	2.33	5.11
128	HU	male	no	4.23	7	1	6	AG	CC	CG	N/A	N/A	N/A	3.38	3.22	3.44	2.5	3.7	1.94	3.73	3.24	3.76
129	HU	male	no	8.5	7	5	9	GG	CT	GG	N/A	N/A	N/A	3.75	3.22	2.56	4	3.3	2.12	3.33	N/A	N/A
130	HU	female	yes	2.6	8	7	2	GG	TT	GG	AC	CC	TT	N/A	N/A	N/A	N/A	N/A	1.59	3.74	N/A	N/A
131	HU	female	no	1.91	9	3	8	AG	CC	CG	N/A	N/A	N/A	2.38	3	3.44	3.5	3.4	2.04	3.51	2.61	3.98
132	HU	female	yes	1.97	8	3	6	GG	TT	GG	CC	CT	CT	3.75	4.11	3.56	3.25	3.8	2.1	3.55	N/A	N/A
133	HU	female	yes	7.99	7	1	8	GG	TT	CG	CC	N/A	CC	3.63	4.11	4	2.75	4	2.21	3.64	N/A	N/A
134	HU	female	no	7.3	8	-1	8	AG	CC	GG	N/A	N/A	N/A	3.13	2.67	3.67	3	3.6	2.13	3.63	N/A	N/A
135	HU	female	yes	1.8	5	2	5	AA	CC	CC	N/A	N/A	N/A	4.25	3.78	3.67	2.75	3.7	2	3.91	3.33	3.53

## Sheet: correlations
Attachment
Anxiety
Acceptance

## Sheet: table 6
Composite score	Effect	WCS	p	Detail
Attachment	Extraversion	3.545	0.059
	Agreeableness	0.044	0.083
	Conscientiousness	1.671	0.019
	Neuroticism	0.525	0.046
	Openness	1.430	0.023
	Bond-related anxiety	0.545	0.046
	Bond-related avoidance	30.691	< 0.001	lower Bond-related avoidance > higher Bond-related avoidance
	Pet-related avoidance	18.539	< 0.001	higher Pet-related avoidance > lower Pet-related avoidance
	Pet-related anxiety	3.601	0.057
Anxiety	Extraversion	4.990	0.021	higher Extraversion > lower Extraversion
	Agreeableness	0.001	0.969
	Conscientiousness	4.150	0.041	fall out due to FDRbh correction
	Neuroticism	1.525	0.216
	Openness	9.577	0.002	higher Openness > lower Opennes
	Bond-related anxiety	8.944	0.002	higher Bond-related anxiety > lower Bond-related anxiety
	Bond-related avoidance	15.345	0.001	lower Bond-related Avoidance > higher Bond-related Avoidance
	Pet-related avoidance	46.042	< 0.001	higher Pet-related avoidance > lower Pet-related avoidance
	Pet-related anxiety	18.790	< 0.001	higher Pet-related anxiety > lower Pet-related anxiety
Acceptance	Extraversion	0.896	0.343
	Agreeableness	0.393	0.530
	Conscientiousness	2.837	0.092
	Neuroticism	0.604	0.437
	Openness	11.588	< 0.01	lower Openness > higher Opennes
	Bond-related anxiety	0.396	0.528
	Bond-related avoidance	16.032	< 0.01	higher Pet-related avoidance > lower Pet-related avoidance
	Pet-related avoidance	40.075	< 0.001	higher Pet-related avoidance > lower Pet-related avoidance
	Pet-related anxiety	20.356	< 0.001	higher Pet-related anxiety > lower Pet-related anxiety
